# Supplementary material for: The Patho-Neurophysiological Basis and Treatment of Focal Laryngeal Dystonia: A Narrative Review and Two Case Reports Applying TMS over the Laryngeal Motor Cortex
Source: J Clin Med. 2022 Jun 15;11(12):3453. doi: 10.3390/jcm11123453 (PMC9224879; doi:10.3390/jcm11123453)
Supplement: Supplementary file 1 [file jcm-11-03453-s001.zip]

Archive with 3 entries (3 files):
- Table S1.pdf
- Video S1 A.mp4
- Video S1 B.mp4
